# Supplementary material for: Dual recognition of H3K4me3 and H3K27me3 by a plant histone reader SHL
Source: Nat Commun. 2018 Jun 21;9:2425. doi: 10.1038/s41467-018-04836-y (PMC6013494; doi:10.1038/s41467-018-04836-y)
Supplement: Supplementary file 3 — Supplementary Data 1 [file 41467_2018_4836_MOESM3_ESM.xlsx]

## Sheet: AA 1-13
peptide#	Sequence	Coverage	Mod1	Mod2	Column	Row	SHL F635 Total Intensity
1	A R T K Q T A R K S T G G	H3 1-13			1	1	197842
1	A R T K Q T A R K S T G G	H3 1-13			2	1	209581
1	A R T K Q T A R K S T G G	H3 1-13			3	1	202518
2	A Rme T K Q T A R K S T G G	H3 1-13	H3R2me1		4	1	318988
2	A Rme T K Q T A R K S T G G	H3 1-13	H3R2me1		5	1	291076
2	A Rme T K Q T A R K S T G G	H3 1-13	H3R2me1		6	1	309916
3	A Rme2s T K Q T A R K S T G G	H3 1-13	H3R2me2s		7	1	346365
3	A Rme2s T K Q T A R K S T G G	H3 1-13	H3R2me2s		8	1	469579
3	A Rme2s T K Q T A R K S T G G	H3 1-13	H3R2me2s		9	1	342583
4	A Rme2a T K Q T A R K S T G G	H3 1-13	H3R2me2a		10	1	393380
4	A Rme2a T K Q T A R K S T G G	H3 1-13	H3R2me2a		11	1	461253
4	A Rme2a T K Q T A R K S T G G	H3 1-13	H3R2me2a		12	1	482446
5	A Rcit T K Q T A R K S T G G	H3 1-13	H3R2cit		13	1	333545
5	A Rcit T K Q T A R K S T G G	H3 1-13	H3R2cit		1	2	267162
5	A Rcit T K Q T A R K S T G G	H3 1-13	H3R2cit		2	2	282583
6	A R Tph K Q T A R K S T G G	H3 1-13	H3T3ph		3	2	338074
6	A R Tph K Q T A R K S T G G	H3 1-13	H3T3ph		4	2	360505
6	A R Tph K Q T A R K S T G G	H3 1-13	H3T3ph		5	2	366487
7	A R T Kme Q T A R K S T G G	H3 1-13	H3K4me1		6	2	210587
7	A R T Kme Q T A R K S T G G	H3 1-13	H3K4me1		7	2	181129
7	A R T Kme Q T A R K S T G G	H3 1-13	H3K4me1		8	2	186392
8	A R T Kme2 Q T A R K S T G G	H3 1-13	H3K4me2		9	2	233335
8	A R T Kme2 Q T A R K S T G G	H3 1-13	H3K4me2		10	2	235633
8	A R T Kme2 Q T A R K S T G G	H3 1-13	H3K4me2		11	2	239809
9	A R T Kme3 Q T A R K S T G G	H3 1-13	H3K4me3		12	2	445168
9	A R T Kme3 Q T A R K S T G G	H3 1-13	H3K4me3		13	2	382314
9	A R T Kme3 Q T A R K S T G G	H3 1-13	H3K4me3		1	3	318698
10	A R T Kac Q T A R K S T G G	H3 1-13	H3K4ac		2	3	231194
10	A R T Kac Q T A R K S T G G	H3 1-13	H3K4ac		3	3	244756
10	A R T Kac Q T A R K S T G G	H3 1-13	H3K4ac		4	3	247750
11	A R T K Q Tph A R K S T G G	H3 1-13	H3T6ph		5	3	257799
11	A R T K Q Tph A R K S T G G	H3 1-13	H3T6ph		6	3	269478
11	A R T K Q Tph A R K S T G G	H3 1-13	H3T6ph		7	3	283640
12	A R T K Q T A Rme K S T G G	H3 1-13	H3R8me1		8	3	290722
12	A R T K Q T A Rme K S T G G	H3 1-13	H3R8me1		9	3	296694
12	A R T K Q T A Rme K S T G G	H3 1-13	H3R8me1		10	3	256441
13	A R T K Q T A Rme2a K S T G G	H3 1-13	H3R8me2a		11	3	341242
13	A R T K Q T A Rme2a K S T G G	H3 1-13	H3R8me2a		12	3	368408
13	A R T K Q T A Rme2a K S T G G	H3 1-13	H3R8me2a		13	3	293733
14	A R T K Q T A Rme2s K S T G G	H3 1-13	H3R8me2s		1	4	201588
14	A R T K Q T A Rme2s K S T G G	H3 1-13	H3R8me2s		2	4	231849
14	A R T K Q T A Rme2s K S T G G	H3 1-13	H3R8me2s		3	4	195655
15	A R T K Q T A Rcit K S T G G	H3 1-13	H3R8cit		4	4	242369
15	A R T K Q T A Rcit K S T G G	H3 1-13	H3R8cit		5	4	262357
15	A R T K Q T A Rcit K S T G G	H3 1-13	H3R8cit		6	4	258461
16	A R T K Q T A R Kme S T G G	H3 1-13	H3K9me1		7	4	616067
16	A R T K Q T A R Kme S T G G	H3 1-13	H3K9me1		8	4	683113
16	A R T K Q T A R Kme S T G G	H3 1-13	H3K9me1		9	4	758149
17	A R T K Q T A R Kme2 S T G G	H3 1-13	H3K9me2		10	4	187137
17	A R T K Q T A R Kme2 S T G G	H3 1-13	H3K9me2		11	4	184744
17	A R T K Q T A R Kme2 S T G G	H3 1-13	H3K9me2		12	4	188431
18	A R T K Q T A R Kme3 S T G G	H3 1-13	H3K9me3		13	4	432368
18	A R T K Q T A R Kme3 S T G G	H3 1-13	H3K9me3		1	5	399133
18	A R T K Q T A R Kme3 S T G G	H3 1-13	H3K9me3		2	5	380871
19	A R T K Q T A R Kac S T G G	H3 1-13	H3K9ac		3	5	122750
19	A R T K Q T A R Kac S T G G	H3 1-13	H3K9ac		4	5	129103
19	A R T K Q T A R Kac S T G G	H3 1-13	H3K9ac		5	5	123971
20	A R T K Q T A R K Sph T G G	H3 1-13	H3S10ph		6	5	341686
20	A R T K Q T A R K Sph T G G	H3 1-13	H3S10ph		7	5	343084
20	A R T K Q T A R K Sph T G G	H3 1-13	H3S10ph		8	5	335649
21	A Rme T Kme Q T A R K S T G G	H3 1-13	H3R2me1	H3K4me1	9	5	356187
21	A Rme T Kme Q T A R K S T G G	H3 1-13	H3R2me1	H3K4me1	10	5	360062
21	A Rme T Kme Q T A R K S T G G	H3 1-13	H3R2me1	H3K4me1	11	5	361533
22	A Rme T Kme2 Q T A R K S T G G	H3 1-13	H3R2me1	H3K4me2	12	5	280049
22	A Rme T Kme2 Q T A R K S T G G	H3 1-13	H3R2me1	H3K4me2	13	5	268400
22	A Rme T Kme2 Q T A R K S T G G	H3 1-13	H3R2me1	H3K4me2	1	6	234075
23	A Rme T Kme3 Q T A R K S T G G	H3 1-13	H3R2me1	H3K4me3	2	6	251196
23	A Rme T Kme3 Q T A R K S T G G	H3 1-13	H3R2me1	H3K4me3	3	6	210080
23	A Rme T Kme3 Q T A R K S T G G	H3 1-13	H3R2me1	H3K4me3	4	6	228643
24	A Rme T Kac Q T A R K S T G G	H3 1-13	H3R2me1	H3K4ac	5	6	185256
24	A Rme T Kac Q T A R K S T G G	H3 1-13	H3R2me1	H3K4ac	6	6	204313
24	A Rme T Kac Q T A R K S T G G	H3 1-13	H3R2me1	H3K4ac	7	6	190738
25	A Rme2a T Kme Q T A R K S T G G	H3 1-13	H3R2me2a	H3K4me1	8	6	288501
25	A Rme2a T Kme Q T A R K S T G G	H3 1-13	H3R2me2a	H3K4me1	9	6	274286
25	A Rme2a T Kme Q T A R K S T G G	H3 1-13	H3R2me2a	H3K4me1	10	6	258118
26	A Rme2a T Kme2 Q T A R K S T G G	H3 1-13	H3R2me2a	H3K4me2	11	6	147503
26	A Rme2a T Kme2 Q T A R K S T G G	H3 1-13	H3R2me2a	H3K4me2	12	6	144291
26	A Rme2a T Kme2 Q T A R K S T G G	H3 1-13	H3R2me2a	H3K4me2	13	6	136277
27	A Rme2a T Kme3 Q T A R K S T G G	H3 1-13	H3R2me2a	H3K4me3	1	7	222683
27	A Rme2a T Kme3 Q T A R K S T G G	H3 1-13	H3R2me2a	H3K4me3	2	7	217390
27	A Rme2a T Kme3 Q T A R K S T G G	H3 1-13	H3R2me2a	H3K4me3	3	7	235499
28	A Rme2a T Kac Q T A R K S T G G	H3 1-13	H3R2me2a	H3K4ac	4	7	194807
28	A Rme2a T Kac Q T A R K S T G G	H3 1-13	H3R2me2a	H3K4ac	5	7	193416
28	A Rme2a T Kac Q T A R K S T G G	H3 1-13	H3R2me2a	H3K4ac	6	7	197025
29	A Rme2s T Kme Q T A R K S T G G	H3 1-13	H3R2me2s	H3K4me1	7	7	283498
29	A Rme2s T Kme Q T A R K S T G G	H3 1-13	H3R2me2s	H3K4me1	8	7	279583
29	A Rme2s T Kme Q T A R K S T G G	H3 1-13	H3R2me2s	H3K4me1	9	7	315845
30	A Rme2s T Kme2 Q T A R K S T G	H3 1-13	H3R2me2s	H3K4me2	10	7	294743
30	A Rme2s T Kme2 Q T A R K S T G	H3 1-13	H3R2me2s	H3K4me2	11	7	251860
30	A Rme2s T Kme2 Q T A R K S T G	H3 1-13	H3R2me2s	H3K4me2	12	7	259974
31	A Rme2s T Kme3 Q T A R K S T G G	H3 1-13	H3R2me2s	H3K4me3	13	7	296111
31	A Rme2s T Kme3 Q T A R K S T G G	H3 1-13	H3R2me2s	H3K4me3	1	8	234779
31	A Rme2s T Kme3 Q T A R K S T G G	H3 1-13	H3R2me2s	H3K4me3	2	8	210577
32	A Rme2s T Kac Q T A R K S T G G	H3 1-13	H3R2me2s	H3K4ac	3	8	234967
32	A Rme2s T Kac Q T A R K S T G G	H3 1-13	H3R2me2s	H3K4ac	4	8	245219
32	A Rme2s T Kac Q T A R K S T G G	H3 1-13	H3R2me2s	H3K4ac	5	8	260525
33	A Rcit T Kme Q T A R K S T G G	H3 1-13	H3R2cit	H3K4me1	6	8	190453
33	A Rcit T Kme Q T A R K S T G G	H3 1-13	H3R2cit	H3K4me1	7	8	220751
33	A Rcit T Kme Q T A R K S T G G	H3 1-13	H3R2cit	H3K4me1	8	8	193998
34	A Rcit T Kme2 Q T A R K S T G G	H3 1-13	H3R2cit	H3K4me2	9	8	236190
34	A Rcit T Kme2 Q T A R K S T G G	H3 1-13	H3R2cit	H3K4me2	10	8	206891
34	A Rcit T Kme2 Q T A R K S T G G	H3 1-13	H3R2cit	H3K4me2	11	8	185224
35	A Rcit T Kme3 Q T A R K S T G G	H3 1-13	H3R2cit	H3K4me3	12	8	484014
35	A Rcit T Kme3 Q T A R K S T G G	H3 1-13	H3R2cit	H3K4me3	13	8	487228
35	A Rcit T Kme3 Q T A R K S T G G	H3 1-13	H3R2cit	H3K4me3	1	9	330196
36	A Rcit T Kac Q T A R K S T G G	H3 1-13	H3R2cit	H3K4ac	2	9	254257
36	A Rcit T Kac Q T A R K S T G G	H3 1-13	H3R2cit	H3K4ac	3	9	232568
36	A Rcit T Kac Q T A R K S T G G	H3 1-13	H3R2cit	H3K4ac	4	9	216603
37	A Rme Tph K Q T A R K S T G G	H3 1-13	H3R2me1	H3T3ph	5	9	323060
37	A Rme Tph K Q T A R K S T G G	H3 1-13	H3R2me1	H3T3ph	6	9	318513
37	A Rme Tph K Q T A R K S T G G	H3 1-13	H3R2me1	H3T3ph	7	9	356737
38	A Rme2s Tph K Q T A R K S T G G	H3 1-13	H3R2me2s	H3T3ph	8	9	266583
38	A Rme2s Tph K Q T A R K S T G G	H3 1-13	H3R2me2s	H3T3ph	9	9	244807
38	A Rme2s Tph K Q T A R K S T G G	H3 1-13	H3R2me2s	H3T3ph	10	9	247834
39	A Rme2a Tph K Q T A R K S T G G	H3 1-13	H3R2me2a	H3T3ph	11	9	343724
39	A Rme2a Tph K Q T A R K S T G G	H3 1-13	H3R2me2a	H3T3ph	12	9	305264
39	A Rme2a Tph K Q T A R K S T G G	H3 1-13	H3R2me2a	H3T3ph	13	9	315931
40	A Rcit Tph K Q T A R K S T G G	H3 1-13	H3R2cit	H3T3ph	1	10	702735
40	A Rcit Tph K Q T A R K S T G G	H3 1-13	H3R2cit	H3T3ph	2	10	268353
40	A Rcit Tph K Q T A R K S T G G	H3 1-13	H3R2cit	H3T3ph	3	10	256672
41	A Rme T K Q Tph A R K S T G G	H3 1-13	H3R2me1	H3T6ph	4	10	195950
41	A Rme T K Q Tph A R K S T G G	H3 1-13	H3R2me1	H3T6ph	5	10	165851
41	A Rme T K Q Tph A R K S T G G	H3 1-13	H3R2me1	H3T6ph	6	10	211935
42	A Rme2s T K Q Tph A R K S T G G	H3 1-13	H3R2me2s	H3T6ph	7	10	239692
42	A Rme2s T K Q Tph A R K S T G G	H3 1-13	H3R2me2s	H3T6ph	8	10	262135
42	A Rme2s T K Q Tph A R K S T G G	H3 1-13	H3R2me2s	H3T6ph	9	10	254780
43	A Rme2a T K Q Tph A R K S T G G	H3 1-13	H3R2me2a	H3T6ph	10	10	225831
43	A Rme2a T K Q Tph A R K S T G G	H3 1-13	H3R2me2a	H3T6ph	11	10	250517
43	A Rme2a T K Q Tph A R K S T G G	H3 1-13	H3R2me2a	H3T6ph	12	10	257182
44	A Rcit T K Q Tph A R K S T G G	H3 1-13	H3R2cit	H3T6ph	13	10	215616
44	A Rcit T K Q Tph A R K S T G G	H3 1-13	H3R2cit	H3T6ph	1	11	230551
44	A Rcit T K Q Tph A R K S T G G	H3 1-13	H3R2cit	H3T6ph	2	11	233818
45	A R Tph Kme Q T A R K S T G G	H3 1-13	H3T3ph	H3K4me1	3	11	229932
45	A R Tph Kme Q T A R K S T G G	H3 1-13	H3T3ph	H3K4me1	4	11	258005
45	A R Tph Kme Q T A R K S T G G	H3 1-13	H3T3ph	H3K4me1	5	11	270012
46	A R Tph Kme2 Q T A R K S T G G	H3 1-13	H3T3ph	H3K4me2	6	11	286872
46	A R Tph Kme2 Q T A R K S T G G	H3 1-13	H3T3ph	H3K4me2	7	11	326258
46	A R Tph Kme2 Q T A R K S T G G	H3 1-13	H3T3ph	H3K4me2	8	11	333679
47	A R Tph Kme3 Q T A R K S T G G	H3 1-13	H3T3ph	H3K4me3	9	11	153478
47	A R Tph Kme3 Q T A R K S T G G	H3 1-13	H3T3ph	H3K4me3	10	11	145752
47	A R Tph Kme3 Q T A R K S T G G	H3 1-13	H3T3ph	H3K4me3	11	11	146188
48	A R Tph Kac Q T A R K S T G G	H3 1-13	H3T3ph	H3K4ac	12	11	256095
48	A R Tph Kac Q T A R K S T G G	H3 1-13	H3T3ph	H3K4ac	13	11	229383
48	A R Tph Kac Q T A R K S T G G	H3 1-13	H3T3ph	H3K4ac	1	12	242325
49	A R T Kme Q Tph A R K S T G G	H3 1-13	H3K4me1	H3T6ph	2	12	293376
49	A R T Kme Q Tph A R K S T G G	H3 1-13	H3K4me1	H3T6ph	3	12	245427
49	A R T Kme Q Tph A R K S T G G	H3 1-13	H3K4me1	H3T6ph	4	12	309060
50	A R T Kme2 Q Tph A R K S T G G	H3 1-13	H3K4me2	H3T6ph	5	12	335948
50	A R T Kme2 Q Tph A R K S T G G	H3 1-13	H3K4me2	H3T6ph	6	12	347346
50	A R T Kme2 Q Tph A R K S T G G	H3 1-13	H3K4me2	H3T6ph	7	12	326397
51	A R T Kme3 Q Tph A R K S T G G	H3 1-13	H3K4me3	H3T6ph	8	12	390807
51	A R T Kme3 Q Tph A R K S T G G	H3 1-13	H3K4me3	H3T6ph	9	12	375827
51	A R T Kme3 Q Tph A R K S T G G	H3 1-13	H3K4me3	H3T6ph	10	12	332820
52	A R T Kac Q Tph A R K S T G G	H3 1-13	H3K4ac	H3T6ph	11	12	211165
52	A R T Kac Q Tph A R K S T G G	H3 1-13	H3K4ac	H3T6ph	12	12	234741
52	A R T Kac Q Tph A R K S T G G	H3 1-13	H3K4ac	H3T6ph	13	12	247596
53	A R T K Q Tph A Rme K S T G G	H3 1-13	H3T6ph	H3R8me1	1	13	277741
53	A R T K Q Tph A Rme K S T G G	H3 1-13	H3T6ph	H3R8me1	2	13	272270
53	A R T K Q Tph A Rme K S T G G	H3 1-13	H3T6ph	H3R8me1	3	13	258118
54	A R T K Q Tph A Rme2a K S T G G	H3 1-13	H3T6ph	H3R8me2a	4	13	111035
54	A R T K Q Tph A Rme2a K S T G G	H3 1-13	H3T6ph	H3R8me2a	5	13	107937
54	A R T K Q Tph A Rme2a K S T G G	H3 1-13	H3T6ph	H3R8me2a	6	13	115442
Ctrl1-925	K G K G K G K G K G K G K	Ctrl-925			7	13	152888
Ctrl1-925	K G K G K G K G K G K G K	Ctrl-925			8	13	144730
Ctrl1-925	K G K G K G K G K G K G K	Ctrl-925			9	13	134576
Ctrl1-926	Kac G Kac G Kac G Kac G Kac G Kac G Kac	Ctrl-926			10	13	111645
Ctrl1-926	Kac G Kac G Kac G Kac G Kac G Kac G Kac	Ctrl-926			11	13	106011
Ctrl1-926	Kac G Kac G Kac G Kac G Kac G Kac G Kac	Ctrl-926			12	13	108726
Blank Control					13	13	97908

## Sheet: AA 20-32
peptide#	Sequence	Coverage	Mod1	Mod2	Column	Row	SHL F635 Total Intensity
238	L A T K A A R K Sph A P A T	H3 20-32	H3S28ph		1	1	166740
238	L A T K A A R K Sph A P A T	H3 20-32	H3S28ph		2	1	157879
238	L A T K A A R K Sph A P A T	H3 20-32	H3S28ph		3	1	154079
239	L A Tph Kme A A R K S A P A T	H3 20-32	H3T22ph	H3K23me1	4	1	513073
239	L A Tph Kme A A R K S A P A T	H3 20-32	H3T22ph	H3K23me1	5	1	487747
239	L A Tph Kme A A R K S A P A T	H3 20-32	H3T22ph	H3K23me1	6	1	439420
240	L A Tph Kme2 A A R K S A P A T	H3 20-32	H3T22ph	H3K23me2	7	1	120389
240	L A Tph Kme2 A A R K S A P A T	H3 20-32	H3T22ph	H3K23me2	8	1	122642
240	L A Tph Kme2 A A R K S A P A T	H3 20-32	H3T22ph	H3K23me2	9	1	131270
241	L A Tph Kme3 A A R K S A P A T	H3 20-32	H3T22ph	H3K23me3	10	1	147602
241	L A Tph Kme3 A A R K S A P A T	H3 20-32	H3T22ph	H3K23me3	11	1	137953
241	L A Tph Kme3 A A R K S A P A T	H3 20-32	H3T22ph	H3K23me3	12	1	232203
242	L A Tph Kac A A R K S A P A T	H3 20-32	H3T22ph	H3K23ac	13	1	198877
242	L A Tph Kac A A R K S A P A T	H3 20-32	H3T22ph	H3K23ac	1	2	189009
242	L A Tph Kac A A R K S A P A T	H3 20-32	H3T22ph	H3K23ac	2	2	164579
243	L A T K A A Rme Kme S A P A T	H3 20-32	H3R26me1	H3K27me1	3	2	256317
243	L A T K A A Rme Kme S A P A T	H3 20-32	H3R26me1	H3K27me1	4	2	299634
243	L A T K A A Rme Kme S A P A T	H3 20-32	H3R26me1	H3K27me1	5	2	242330
244	L A T K A A Rme Kme2 S A P A T	H3 20-32	H3R26me1	H3K27me2	6	2	167652
244	L A T K A A Rme Kme2 S A P A T	H3 20-32	H3R26me1	H3K27me2	7	2	148644
244	L A T K A A Rme Kme2 S A P A T	H3 20-32	H3R26me1	H3K27me2	8	2	177424
245	L A T K A A Rme Kme3 S A P A T	H3 20-32	H3R26me1	H3K27me3	9	2	1396779
245	L A T K A A Rme Kme3 S A P A T	H3 20-32	H3R26me1	H3K27me3	10	2	1746263
245	L A T K A A Rme Kme3 S A P A T	H3 20-32	H3R26me1	H3K27me3	11	2	1967637
246	L A T K A A Rme Kac S A P A T	H3 20-32	H3R26me1	H3K27ac	12	2	184506
246	L A T K A A Rme Kac S A P A T	H3 20-32	H3R26me1	H3K27ac	13	2	208397
246	L A T K A A Rme Kac S A P A T	H3 20-32	H3R26me1	H3K27ac	1	3	223323
247	L A T K A A Rme2a Kme S A P A T	H3 20-32	H3R26me2a	H3K27me1	2	3	299022
247	L A T K A A Rme2a Kme S A P A T	H3 20-32	H3R26me2a	H3K27me1	3	3	455959
247	L A T K A A Rme2a Kme S A P A T	H3 20-32	H3R26me2a	H3K27me1	4	3	378046
248	L A T K A A Rme2a Kme2 S A P A T	H3 20-32	H3R26me2a	H3K27me2	5	3	127600
248	L A T K A A Rme2a Kme2 S A P A T	H3 20-32	H3R26me2a	H3K27me2	6	3	140878
248	L A T K A A Rme2a Kme2 S A P A T	H3 20-32	H3R26me2a	H3K27me2	7	3	148298
249	L A T K A A Rme2a Kme3 S A P A T	H3 20-32	H3R26me2a	H3K27me3	8	3	1097818
249	L A T K A A Rme2a Kme3 S A P A T	H3 20-32	H3R26me2a	H3K27me3	9	3	804417
249	L A T K A A Rme2a Kme3 S A P A T	H3 20-32	H3R26me2a	H3K27me3	10	3	826919
250	L A T K A A Rme2a Kac S A P A T	H3 20-32	H3R26me2a	H3K27ac	11	3	224871
250	L A T K A A Rme2a Kac S A P A T	H3 20-32	H3R26me2a	H3K27ac	12	3	248102
250	L A T K A A Rme2a Kac S A P A T	H3 20-32	H3R26me2a	H3K27ac	13	3	260038
251	L A T K A A Rme2s Kme S A P A T	H3 20-32	H3R26me2s	H3K27me1	1	4	191280
251	L A T K A A Rme2s Kme S A P A T	H3 20-32	H3R26me2s	H3K27me1	2	4	207551
251	L A T K A A Rme2s Kme S A P A T	H3 20-32	H3R26me2s	H3K27me1	3	4	218297
252	L A T K A A Rme2s Kme2 S A P A T	H3 20-32	H3R26me2s	H3K27me2	4	4	112622
252	L A T K A A Rme2s Kme2 S A P A T	H3 20-32	H3R26me2s	H3K27me2	5	4	112278
252	L A T K A A Rme2s Kme2 S A P A T	H3 20-32	H3R26me2s	H3K27me2	6	4	111746
253	L A T K A A Rme2s Kme3 S A P A T	H3 20-32	H3R26me2s	H3K27me3	7	4	172278
253	L A T K A A Rme2s Kme3 S A P A T	H3 20-32	H3R26me2s	H3K27me3	8	4	219576
253	L A T K A A Rme2s Kme3 S A P A T	H3 20-32	H3R26me2s	H3K27me3	9	4	245608
254	L A T K A A Rme2s Kac S A P A T	H3 20-32	H3R26me2s	H3K27ac	10	4	111669
254	L A T K A A Rme2s Kac S A P A T	H3 20-32	H3R26me2s	H3K27ac	11	4	117717
254	L A T K A A Rme2s Kac S A P A T	H3 20-32	H3R26me2s	H3K27ac	12	4	117311
255	L A T K A A Rcit Kme S A P A T	H3 20-32	H3R26cit	H3K27me1	13	4	463273
255	L A T K A A Rcit Kme S A P A T	H3 20-32	H3R26cit	H3K27me1	1	5	457781
255	L A T K A A Rcit Kme S A P A T	H3 20-32	H3R26cit	H3K27me1	2	5	487452
256	L A T K A A Rcit Kme2 S A P A T	H3 20-32	H3R26cit	H3K27me2	3	5	192472
256	L A T K A A Rcit Kme2 S A P A T	H3 20-32	H3R26cit	H3K27me2	4	5	183996
256	L A T K A A Rcit Kme2 S A P A T	H3 20-32	H3R26cit	H3K27me2	5	5	210212
257	L A T K A A Rcit Kme3 S A P A T	H3 20-32	H3R26cit	H3K27me3	6	5	3095737
257	L A T K A A Rcit Kme3 S A P A T	H3 20-32	H3R26cit	H3K27me3	7	5	3443224
257	L A T K A A Rcit Kme3 S A P A T	H3 20-32	H3R26cit	H3K27me3	8	5	3135878
258	L A T K A A Rcit Kac S A P A T	H3 20-32	H3R26cit	H3K27ac	9	5	137207
258	L A T K A A Rcit Kac S A P A T	H3 20-32	H3R26cit	H3K27ac	10	5	151485
258	L A T K A A Rcit Kac S A P A T	H3 20-32	H3R26cit	H3K27ac	11	5	144779
259	L A T Kme A A R Kme S A P A T	H3 20-32	H3K23me1	H3K27me1	12	5	1170937
259	L A T Kme A A R Kme S A P A T	H3 20-32	H3K23me1	H3K27me1	13	5	1208737
259	L A T Kme A A R Kme S A P A T	H3 20-32	H3K23me1	H3K27me1	1	6	1634555
260	L A T Kme A A R Kme2 S A P A T	H3 20-32	H3K23me1	H3K27me2	2	6	222090
260	L A T Kme A A R Kme2 S A P A T	H3 20-32	H3K23me1	H3K27me2	3	6	272320
260	L A T Kme A A R Kme2 S A P A T	H3 20-32	H3K23me1	H3K27me2	4	6	147634
261	L A T Kme A A R Kme3 S A P A T	H3 20-32	H3K23me1	H3K27me3	5	6	1763103
261	L A T Kme A A R Kme3 S A P A T	H3 20-32	H3K23me1	H3K27me3	6	6	1937008
261	L A T Kme A A R Kme3 S A P A T	H3 20-32	H3K23me1	H3K27me3	7	6	1921134
262	L A T Kme A A R Kac S A P A T	H3 20-32	H3K23me1	H3K27ac	8	6	264789
262	L A T Kme A A R Kac S A P A T	H3 20-32	H3K23me1	H3K27ac	9	6	290458
262	L A T Kme A A R Kac S A P A T	H3 20-32	H3K23me1	H3K27ac	10	6	283205
263	L A T Kme2 A A R Kme S A P A T	H3 20-32	H3K23me2	H3K27me1	11	6	682321
263	L A T Kme2 A A R Kme S A P A T	H3 20-32	H3K23me2	H3K27me1	12	6	778779
263	L A T Kme2 A A R Kme S A P A T	H3 20-32	H3K23me2	H3K27me1	13	6	886336
264	L A T Kme2 A A R Kme2 S A P A T	H3 20-32	H3K23me2	H3K27me2	1	7	136852
264	L A T Kme2 A A R Kme2 S A P A T	H3 20-32	H3K23me2	H3K27me2	2	7	149695
264	L A T Kme2 A A R Kme2 S A P A T	H3 20-32	H3K23me2	H3K27me2	3	7	144150
265	L A T Kme2 A A R Kme3 S A P A T	H3 20-32	H3K23me2	H3K27me3	4	7	1232979
265	L A T Kme2 A A R Kme3 S A P A T	H3 20-32	H3K23me2	H3K27me3	5	7	1304097
265	L A T Kme2 A A R Kme3 S A P A T	H3 20-32	H3K23me2	H3K27me3	6	7	1447983
266	L A T Kme2 A A R Kac S A P A T	H3 20-32	H3K23me2	H3K27ac	7	7	180327
266	L A T Kme2 A A R Kac S A P A T	H3 20-32	H3K23me2	H3K27ac	8	7	192435
266	L A T Kme2 A A R Kac S A P A T	H3 20-32	H3K23me2	H3K27ac	9	7	173808
267	L A T Kme3 A A R Kme S A P A T	H3 20-32	H3K23me3	H3K27me1	10	7	1060594
267	L A T Kme3 A A R Kme S A P A T	H3 20-32	H3K23me3	H3K27me1	11	7	1039606
267	L A T Kme3 A A R Kme S A P A T	H3 20-32	H3K23me3	H3K27me1	12	7	1142702
268	L A T Kme3 A A R Kme2 S A P A T	H3 20-32	H3K23me3	H3K27me2	13	7	688496
268	L A T Kme3 A A R Kme2 S A P A T	H3 20-32	H3K23me3	H3K27me2	1	8	767565
268	L A T Kme3 A A R Kme2 S A P A T	H3 20-32	H3K23me3	H3K27me2	2	8	767864
269	L A T Kme3 A A R Kme3 S A P A T	H3 20-32	H3K23me3	H3K27me3	3	8	3132619
269	L A T Kme3 A A R Kme3 S A P A T	H3 20-32	H3K23me3	H3K27me3	4	8	3104496
269	L A T Kme3 A A R Kme3 S A P A T	H3 20-32	H3K23me3	H3K27me3	5	8	3406417
270	L A T Kme3 A A R Kac S A P A T	H3 20-32	H3K23me3	H3K27ac	6	8	288697
270	L A T Kme3 A A R Kac S A P A T	H3 20-32	H3K23me3	H3K27ac	7	8	307671
270	L A T Kme3 A A R Kac S A P A T	H3 20-32	H3K23me3	H3K27ac	8	8	320204
271	L A T Kac A A R Kme S A P A T	H3 20-32	H3K23ac	H3K27me1	9	8	2183971
271	L A T Kac A A R Kme S A P A T	H3 20-32	H3K23ac	H3K27me1	10	8	2674150
271	L A T Kac A A R Kme S A P A T	H3 20-32	H3K23ac	H3K27me1	11	8	2620768
272	L A T Kac A A R Kme2 S A P A T	H3 20-32	H3K23ac	H3K27me2	12	8	963132
272	L A T Kac A A R Kme2 S A P A T	H3 20-32	H3K23ac	H3K27me2	13	8	1049805
272	L A T Kac A A R Kme2 S A P A T	H3 20-32	H3K23ac	H3K27me2	1	9	1116306
273	L A T Kac A A R Kme3 S A P A T	H3 20-32	H3K23ac	H3K27me3	2	9	2438599
273	L A T Kac A A R Kme3 S A P A T	H3 20-32	H3K23ac	H3K27me3	3	9	2633844
273	L A T Kac A A R Kme3 S A P A T	H3 20-32	H3K23ac	H3K27me3	4	9	2867734
274	L A T Kac A A R Kac S A P A T	H3 20-32	H3K23ac	H3K27ac	5	9	332637
274	L A T Kac A A R Kac S A P A T	H3 20-32	H3K23ac	H3K27ac	6	9	343282
274	L A T Kac A A R Kac S A P A T	H3 20-32	H3K23ac	H3K27ac	7	9	370905
275	L A T K A A R Kme Sph A P A T	H3 20-32	H3K27me1	H3S28ph	8	9	441180
275	L A T K A A R Kme Sph A P A T	H3 20-32	H3K27me1	H3S28ph	9	9	451010
275	L A T K A A R Kme Sph A P A T	H3 20-32	H3K27me1	H3S28ph	10	9	429955
276	L A T K A A R Kme2 Sph A P A T	H3 20-32	H3K27me2	H3S28ph	11	9	349657
276	L A T K A A R Kme2 Sph A P A T	H3 20-32	H3K27me2	H3S28ph	12	9	383690
276	L A T K A A R Kme2 Sph A P A T	H3 20-32	H3K27me2	H3S28ph	13	9	351856
277	L A T K A A R Kme3 Sph A P A T	H3 20-32	H3K27me3	H3S28ph	1	10	424408
277	L A T K A A R Kme3 Sph A P A T	H3 20-32	H3K27me3	H3S28ph	2	10	383250
277	L A T K A A R Kme3 Sph A P A T	H3 20-32	H3K27me3	H3S28ph	3	10	410476
278	L A T K A A R Kac Sph A P A T	H3 20-32	H3K27ac	H3S28ph	4	10	383762
278	L A T K A A R Kac Sph A P A T	H3 20-32	H3K27ac	H3S28ph	5	10	295208
278	L A T K A A R Kac Sph A P A T	H3 20-32	H3K27ac	H3S28ph	6	10	1179805
279	P A Tph G G V K K P H R Y R	H3 30-42	H3T32ph		7	10	178187
279	P A Tph G G V K K P H R Y R	H3 30-42	H3T32ph		8	10	164361
279	P A Tph G G V K K P H R Y R	H3 30-42	H3T32ph		9	10	168592
280	P A T G G V Kme K P H R Y R	H3 30-42	H3K36me1		10	10	143228
280	P A T G G V Kme K P H R Y R	H3 30-42	H3K36me1		11	10	140068
280	P A T G G V Kme K P H R Y R	H3 30-42	H3K36me1		12	10	143358
281	P A T G G V Kme2 K P H R Y R	H3 30-42	H3K36me2		13	10	134841
281	P A T G G V Kme2 K P H R Y R	H3 30-42	H3K36me2		1	11	152430
281	P A T G G V Kme2 K P H R Y R	H3 30-42	H3K36me2		2	11	146034
282	P A T G G V Kme3 K P H R Y R	H3 30-42	H3K36me3		3	11	115049
282	P A T G G V Kme3 K P H R Y R	H3 30-42	H3K36me3		4	11	114686
282	P A T G G V Kme3 K P H R Y R	H3 30-42	H3K36me3		5	11	111790
283	P A T G G V Kac K P H R Y R	H3 30-42	H3K36ac		6	11	132044
283	P A T G G V Kac K P H R Y R	H3 30-42	H3K36ac		7	11	145509
283	P A T G G V Kac K P H R Y R	H3 30-42	H3K36ac		8	11	131994
284	P A T G G V K Kme P H R Y R	H3 30-42	H3K37me1		9	11	161809
284	P A T G G V K Kme P H R Y R	H3 30-42	H3K37me1		10	11	161431
284	P A T G G V K Kme P H R Y R	H3 30-42	H3K37me1		11	11	159955
285	P A T G G V K Kme2 P H R Y R	H3 30-42	H3K37me2		12	11	157434
285	P A T G G V K Kme2 P H R Y R	H3 30-42	H3K37me2		13	11	167922
285	P A T G G V K Kme2 P H R Y R	H3 30-42	H3K37me2		1	12	183475
286	P A T G G V K Kme3 P H R Y R	H3 30-42	H3K37me3		2	12	122264
286	P A T G G V K Kme3 P H R Y R	H3 30-42	H3K37me3		3	12	129980
286	P A T G G V K Kme3 P H R Y R	H3 30-42	H3K37me3		4	12	123390
287	P A T G G V K Kac P H R Y R	H3 30-42	H3K37ac		5	12	135011
287	P A T G G V K Kac P H R Y R	H3 30-42	H3K37ac		6	12	158915
287	P A T G G V K Kac P H R Y R	H3 30-42	H3K37ac		7	12	192066
288	P A Tph G G V Kme K P H R Y R	H3 30-42	H3T32ph	H3K36me1	8	12	239318
288	P A Tph G G V Kme K P H R Y R	H3 30-42	H3T32ph	H3K36me1	9	12	253510
288	P A Tph G G V Kme K P H R Y R	H3 30-42	H3T32ph	H3K36me1	10	12	258476
289	P A Tph G G V Kme2 K P H R Y R	H3 30-42	H3T32ph	H3K36me2	11	12	178264
289	P A Tph G G V Kme2 K P H R Y R	H3 30-42	H3T32ph	H3K36me2	12	12	181928
289	P A Tph G G V Kme2 K P H R Y R	H3 30-42	H3T32ph	H3K36me2	13	12	182783
290	P A Tph G G V Kme3 K P H R Y R	H3 30-42	H3T32ph	H3K36me3	1	13	219597
290	P A Tph G G V Kme3 K P H R Y R	H3 30-42	H3T32ph	H3K36me3	2	13	219976
290	P A Tph G G V Kme3 K P H R Y R	H3 30-42	H3T32ph	H3K36me3	3	13	256130
291	P A Tph G G V Kac K P H R Y R	H3 30-42	H3T32ph	H3K36ac	4	13	131185
291	P A Tph G G V Kac K P H R Y R	H3 30-42	H3T32ph	H3K36ac	5	13	133092
291	P A Tph G G V Kac K P H R Y R	H3 30-42	H3T32ph	H3K36ac	6	13	129770
Ctrl6-NEG	CY3-CELLULOSE	Ctrl-NEG			7	13	100483
Ctrl6-NEG	CY3-CELLULOSE	Ctrl-NEG			8	13	97769
Ctrl6-NEG	CY3-CELLULOSE	Ctrl-NEG			9	13	99930
Ctrl6-540	K R H Rcit Kme V L R D N I Q G	Ctrl-540			10	13	117543
Ctrl6-540	K R H Rcit Kme V L R D N I Q G	Ctrl-540			11	13	119448
Ctrl6-540	K R H Rcit Kme V L R D N I Q G	Ctrl-540			12	13	116075
Blank Control					13	13	94194
