# Supplementary material for: Dual recognition of H3K4me3 and H3K27me3 by a plant histone reader SHL
Source: Nat Commun. 2018 Jun 21;9:2425. doi: 10.1038/s41467-018-04836-y (PMC6013494; doi:10.1038/s41467-018-04836-y)
Supplement: Supplementary file 4 — Supplementary Data 2 [file 41467_2018_4836_MOESM4_ESM.xlsx]

## Sheet: SHL-2707
SHL binding gene list (2707, p<0.001)
AT1G01030
AT1G01120
AT1G01180
AT1G01190
AT1G01250
AT1G01280
AT1G01300
AT1G01355
AT1G01390
AT1G01400
AT1G01410
AT1G01420
AT1G01430
AT1G01453
AT1G01470
AT1G01471
AT1G01480
AT1G01570
AT1G01580
AT1G01600
AT1G01610
AT1G01620
AT1G01630
AT1G01695
AT1G01720
AT1G02040
AT1G02065
AT1G02140
AT1G02180
AT1G02190
AT1G02205
AT1G02230
AT1G02340
AT1G02350
AT1G02360
AT1G02390
AT1G02400
AT1G02510
AT1G02620
AT1G02640
AT1G02650
AT1G02660
AT1G02690
AT1G02810
AT1G02813
AT1G02816
AT1G03220
AT1G03230
AT1G03300
AT1G03310
AT1G03400
AT1G03650
AT1G03660
AT1G03710
AT1G03720
AT1G03800
AT1G03840
AT1G03850
AT1G03870
AT1G03900
AT1G03970
AT1G03980
AT1G04050
AT1G04150
AT1G04180
AT1G04240
AT1G04250
AT1G04330
AT1G04370
AT1G04445
AT1G04540
AT1G04550
AT1G04625
AT1G04660
AT1G04730
AT1G04750
AT1G05020
AT1G05070
AT1G05080
AT1G05100
AT1G05291
AT1G05300
AT1G05310
AT1G05420
AT1G05510
AT1G05580
AT1G05660
AT1G05675
AT1G05680
AT1G06000
AT1G06002
AT1G06160
AT1G06320
AT1G06480
AT1G06490
AT1G06560
AT1G06650
AT1G06800
AT1G06840
AT1G06980
AT1G06990
AT1G07000
AT1G07010
AT1G07030
AT1G07090
AT1G07128
AT1G07130
AT1G07135
AT1G07150
AT1G07240
AT1G07260
AT1G07400
AT1G07430
AT1G07500
AT1G07550
AT1G07615
AT1G07640
AT1G07645
AT1G07890
AT1G07901
AT1G08090
AT1G08170
AT1G08315
AT1G08930
AT1G08990
AT1G09070
AT1G09240
AT1G09350
AT1G09470
AT1G09480
AT1G09483
AT1G09490
AT1G09530
AT1G09740
AT1G09750
AT1G09930
AT1G09950
AT1G09960
AT1G10230
AT1G10240
AT1G10250
AT1G10360
AT1G10385
AT1G10540
AT1G10560
AT1G10657
AT1G10880
AT1G11125
AT1G11210
AT1G11220
AT1G11260
AT1G11320
AT1G11420
AT1G11430
AT1G11470
AT1G11475
AT1G11520
AT1G11550
AT1G11560
AT1G11600
AT1G11610
AT1G11670
AT1G11684
AT1G11690
AT1G11740
AT1G12030
AT1G12040
AT1G12060
AT1G12130
AT1G12160
AT1G12200
AT1G12320
AT1G12570
AT1G12610
AT1G12630
AT1G12855
AT1G12940
AT1G12980
AT1G13080
AT1G13245
AT1G13250
AT1G13260
AT1G13290
AT1G13670
AT1G13710
AT1G14200
AT1G14470
AT1G14490
AT1G14580
AT1G14710
AT1G14780
AT1G14890
AT1G14930
AT1G15000
AT1G15190
AT1G15220
AT1G15320
AT1G15330
AT1G15405
AT1G15410
AT1G15680
AT1G15825
AT1G15830
AT1G15840
AT1G16030
AT1G16040
AT1G16290
AT1G16300
AT1G16390
AT1G16400
AT1G16850
AT1G16910
AT1G17170
AT1G17420
AT1G17744
AT1G17780
AT1G17920
AT1G18100
AT1G18130
AT1G18140
AT1G18190
AT1G18210
AT1G18220
AT1G18260
AT1G18265
AT1G18280
AT1G18310
AT1G18320
AT1G18350
AT1G18382
AT1G18390
AT1G18400
AT1G18410
AT1G18570
AT1G18590
AT1G18710
AT1G18740
AT1G18770
AT1G19060
AT1G19150
AT1G19180
AT1G19190
AT1G19200
AT1G19230
AT1G19250
AT1G19300
AT1G19320
AT1G19470
AT1G19570
AT1G19580
AT1G19620
AT1G19630
AT1G19670
AT1G19790
AT1G19900
AT1G20030
AT1G20065
AT1G20070
AT1G20140
AT1G20190
AT1G20310
AT1G20340
AT1G20380
AT1G20440
AT1G20450
AT1G20480
AT1G20490
AT1G20500
AT1G20510
AT1G20650
AT1G20770
AT1G20780
AT1G20790
AT1G20823
AT1G20900
AT1G20990
AT1G21010
AT1G21050
AT1G21110
AT1G21120
AT1G21130
AT1G21140
AT1G21280
AT1G21281
AT1G21310
AT1G21320
AT1G21326
AT1G21670
AT1G21722
AT1G21910
AT1G21920
AT1G21940
AT1G21950
AT1G21970
AT1G22110
AT1G22160
AT1G22190
AT1G22220
AT1G22230
AT1G22340
AT1G22360
AT1G22370
AT1G22380
AT1G22400
AT1G22403
AT1G22420
AT1G22480
AT1G22490
AT1G22500
AT1G22570
AT1G22600
AT1G22640
AT1G22710
AT1G22990
AT1G23000
AT1G23050
AT1G23052
AT1G23080
AT1G23205
AT1G23210
AT1G23300
AT1G23390
AT1G23410
AT1G23530
AT1G23540
AT1G23550
AT1G23580
AT1G23760
AT1G23770
AT1G23790
AT1G23965
AT1G24130
AT1G24140
AT1G24256
AT1G24530
AT1G24590
AT1G25240
AT1G25250
AT1G25350
AT1G25360
AT1G25370
AT1G25400
AT1G25410
AT1G25440
AT1G25510
AT1G25560
AT1G26150
AT1G26240
AT1G26250
AT1G26355
AT1G26380
AT1G26410
AT1G26420
AT1G26800
AT1G26900
AT1G26930
AT1G26945
AT1G27020
AT1G27045
AT1G27130
AT1G27620
AT1G27730
AT1G27770
AT1G27890
AT1G27940
AT1G28300
AT1G28360
AT1G28370
AT1G28390
AT1G28480
AT1G28490
AT1G28500
AT1G28600
AT1G29090
AT1G29110
AT1G29160
AT1G29195
AT1G29280
AT1G29355
AT1G29870
AT1G30100
AT1G30160
AT1G30190
AT1G30270
AT1G30700
AT1G30710
AT1G30720
AT1G30730
AT1G30740
AT1G30760
AT1G30840
AT1G30925
AT1G31290
AT1G31310
AT1G31540
AT1G31670
AT1G31690
AT1G31910
AT1G32050
AT1G32170
AT1G32172
AT1G32190
AT1G32240
AT1G32560
AT1G32640
AT1G32770
AT1G32860
AT1G32900
AT1G33220
AT1G33560
AT1G33590
AT1G33600
AT1G33610
AT1G33670
AT1G33760
AT1G33770
AT1G33780
AT1G34046
AT1G34460
AT1G34520
AT1G34580
AT1G35140
AT1G35467
AT1G35730
AT1G35750
AT1G35780
AT1G35830
AT1G36060
AT1G37130
AT1G44191
AT1G44350
AT1G44740
AT1G45100
AT1G46264
AT1G47340
AT1G47560
AT1G47610
AT1G48100
AT1G48110
AT1G48280
AT1G48400
AT1G48990
AT1G49000
AT1G49290
AT1G49330
AT1G49450
AT1G49490
AT1G49860
AT1G49900
AT1G50630
AT1G50770
AT1G51170
AT1G51270
AT1G51538
AT1G51900
AT1G52000
AT1G52905
AT1G53080
AT1G53163
AT1G53170
AT1G53180
AT1G53280
AT1G53366
AT1G53370
AT1G53690
AT1G53700
AT1G53830
AT1G54010
AT1G54120
AT1G54200
AT1G54240
AT1G54580
AT1G54740
AT1G55365
AT1G55370
AT1G55390
AT1G55420
AT1G55430
AT1G55440
AT1G55450
AT1G55580
AT1G55650
AT1G56020
AT1G56030
AT1G56040
AT1G56430
AT1G57990
AT1G58340
AT1G59725
AT1G59740
AT1G59780
AT1G59870
AT1G59960
AT1G59970
AT1G60110
AT1G60190
AT1G60340
AT1G60350
AT1G60360
AT1G60390
AT1G60570
AT1G61100
AT1G61260
AT1G61330
AT1G62280
AT1G62300
AT1G62440
AT1G62500
AT1G62510
AT1G62520
AT1G62570
AT1G62610
AT1G62620
AT1G62630
AT1G62660
AT1G62810
AT1G62840
AT1G62981
AT1G63190
AT1G63340
AT1G63350
AT1G63360
AT1G63370
AT1G63380
AT1G63880
AT1G63900
AT1G63930
AT1G64060
AT1G64255
AT1G64290
AT1G64490
AT1G64620
AT1G64660
AT1G64680
AT1G64780
AT1G64900
AT1G64940
AT1G65060
AT1G65200
AT1G65210
AT1G65500
AT1G65520
AT1G65560
AT1G65620
AT1G65640
AT1G65730
AT1G65790
AT1G65800
AT1G65850
AT1G65870
AT1G65890
AT1G66000
AT1G66040
AT1G66090
AT1G66110
AT1G66130
AT1G66160
AT1G66170
AT1G66180
AT1G66190
AT1G66220
AT1G66270
AT1G66300
AT1G66320
AT1G66390
AT1G66480
AT1G66490
AT1G66500
AT1G66570
AT1G66580
AT1G66720
AT1G66880
AT1G66910
AT1G66920
AT1G67000
AT1G67030
AT1G67100
AT1G67160
AT1G67170
AT1G67260
AT1G67328
AT1G67330
AT1G67340
AT1G67360
AT1G67365
AT1G67470
AT1G67620
AT1G67623
AT1G67750
AT1G67760
AT1G67770
AT1G67810
AT1G67855
AT1G67856
AT1G67960
AT1G68130
AT1G68260
AT1G68330
AT1G68340
AT1G68360
AT1G68380
AT1G68400
AT1G68440
AT1G68460
AT1G68470
AT1G68510
AT1G68520
AT1G68530
AT1G68620
AT1G68840
AT1G69100
AT1G69120
AT1G69150
AT1G69160
AT1G69260
AT1G69310
AT1G69560
AT1G69600
AT1G69690
AT1G69730
AT1G69870
AT1G69890
AT1G69900
AT1G69910
AT1G69980
AT1G69990
AT1G70000
AT1G70250
AT1G70270
AT1G70440
AT1G70510
AT1G70560
AT1G70640
AT1G70645
AT1G70650
AT1G70690
AT1G70710
AT1G70720
AT1G70740
AT1G70895
AT1G70910
AT1G70940
AT1G70980
AT1G70990
AT1G71000
AT1G71050
AT1G71160
AT1G71170
AT1G71180
AT1G71210
AT1G71380
AT1G71390
AT1G71520
AT1G71880
AT1G71890
AT1G71960
AT1G72100
AT1G72120
AT1G72200
AT1G72210
AT1G72270
AT1G72290
AT1G72520
AT1G72530
AT1G72610
AT1G72790
AT1G72800
AT1G72810
AT1G72870
AT1G72910
AT1G72920
AT1G72930
AT1G72940
AT1G72950
AT1G73000
AT1G73540
AT1G73590
AT1G73740
AT1G73820
AT1G73870
AT1G73910
AT1G74390
AT1G74400
AT1G74620
AT1G75000
AT1G75240
AT1G75390
AT1G75450
AT1G75470
AT1G75490
AT1G75520
AT1G75590
AT1G75600
AT1G75620
AT1G75640
AT1G75710
AT1G75780
AT1G75860
AT1G75870
AT1G75960
AT1G76080
AT1G76090
AT1G76180
AT1G76230
AT1G76240
AT1G76250
AT1G76360
AT1G76410
AT1G76420
AT1G76430
AT1G76500
AT1G76600
AT1G76610
AT1G76800
AT1G76892
AT1G77200
AT1G77400
AT1G77410
AT1G77420
AT1G77640
AT1G77660
AT1G77760
AT1G77780
AT1G77790
AT1G78040
AT1G78050
AT1G78070
AT1G78100
AT1G78130
AT1G78172
AT1G78265
AT1G78270
AT1G78280
AT1G78390
AT1G78430
AT1G78450
AT1G78460
AT1G78490
AT1G78620
AT1G78630
AT1G78640
AT1G78760
AT1G78770
AT1G78790
AT1G78815
AT1G78820
AT1G78830
AT1G78840
AT1G78850
AT1G78860
AT1G78970
AT1G78990
AT1G78995
AT1G79060
AT1G79110
AT1G79250
AT1G79340
AT1G79360
AT1G79450
AT1G79480
AT1G79580
AT1G79620
AT1G79630
AT1G79750
AT1G79760
AT1G79770
AT1G79790
AT1G79800
AT1G79850
AT1G79880
AT1G79890
AT1G80080
AT1G80090
AT1G80120
AT1G80130
AT1G80240
AT1G80280
AT1G80320
AT1G80325
AT1G80440
AT1G80450
AT1G80520
AT1G80820
AT1G80840
AT1G80850
AT2G01300
AT2G01600
AT2G01660
AT2G01810
AT2G02450
AT2G03020
AT2G03040
AT2G03290
AT2G03550
AT2G03710
AT2G04080
AT2G05520
AT2G13422
AT2G13430
AT2G13550
AT2G14635
AT2G14960
AT2G15020
AT2G15080
AT2G15318
AT2G15390
AT2G15620
AT2G16270
AT2G16570
AT2G16760
AT2G16850
AT2G17040
AT2G18050
AT2G18340
AT2G18350
AT2G18480
AT2G18500
AT2G18560
AT2G18570
AT2G18620
AT2G18690
AT2G19070
AT2G19810
AT2G20620
AT2G20760
AT2G20770
AT2G21050
AT2G21060
AT2G21235
AT2G21260
AT2G21270
AT2G21660
AT2G21670
AT2G21840
AT2G21970
AT2G21980
AT2G22180
AT2G22240
AT2G22330
AT2G22340
AT2G22470
AT2G22500
AT2G22510
AT2G22590
AT2G22600
AT2G22680
AT2G22800
AT2G22900
AT2G23100
AT2G23130
AT2G23170
AT2G23171
AT2G23180
AT2G23200
AT2G23250
AT2G23290
AT2G23300
AT2G23340
AT2G23420
AT2G23450
AT2G23760
AT2G23900
AT2G24255
AT2G24260
AT2G24500
AT2G24545
AT2G24550
AT2G24570
AT2G24580
AT2G24600
AT2G25090
AT2G25095
AT2G25200
AT2G25440
AT2G25450
AT2G25460
AT2G25700
AT2G25790
AT2G25820
AT2G25890
AT2G26040
AT2G26160
AT2G26440
AT2G26530
AT2G26710
AT2G26870
AT2G27080
AT2G27120
AT2G27580
AT2G27660
AT2G27690
AT2G27830
AT2G27880
AT2G28030
AT2G28140
AT2G28160
AT2G28340
AT2G28500
AT2G28590
AT2G28720
AT2G28790
AT2G28810
AT2G28850
AT2G28860
AT2G29000
AT2G29130
AT2G29500
AT2G29600
AT2G29660
AT2G29740
AT2G29750
AT2G29760
AT2G30000
AT2G30040
AT2G30362
AT2G30550
AT2G30650
AT2G30760
AT2G31020
AT2G31070
AT2G31160
AT2G31780
AT2G32030
AT2G32100
AT2G32130
AT2G32140
AT2G32150
AT2G32200
AT2G32510
AT2G32540
AT2G32550
AT2G32560
AT2G32830
AT2G32960
AT2G33190
AT2G33350
AT2G33710
AT2G33870
AT2G34060
AT2G34070
AT2G34090
AT2G34210
AT2G34320
AT2G34340
AT2G34350
AT2G34360
AT2G34420
AT2G34490
AT2G34610
AT2G34650
AT2G34790
AT2G34820
AT2G34830
AT2G34920
AT2G34985
AT2G34990
AT2G35000
AT2G35270
AT2G35345
AT2G35450
AT2G35460
AT2G35637
AT2G35640
AT2G35700
AT2G35810
AT2G35820
AT2G35910
AT2G35930
AT2G35950
AT2G35960
AT2G36026
AT2G36030
AT2G36050
AT2G36080
AT2G36090
AT2G36110
AT2G36120
AT2G36145
AT2G36220
AT2G36420
AT2G36560
AT2G36570
AT2G36571
AT2G36640
AT2G36660
AT2G36760
AT2G36770
AT2G36780
AT2G36800
AT2G36950
AT2G36990
AT2G37000
AT2G37040
AT2G37100
AT2G37170
AT2G37180
AT2G37435
AT2G37470
AT2G37630
AT2G37640
AT2G37650
AT2G37670
AT2G37710
AT2G37810
AT2G37820
AT2G37980
AT2G38060
AT2G38080
AT2G38110
AT2G38230
AT2G38240
AT2G38250
AT2G38370
AT2G38380
AT2G38470
AT2G38500
AT2G38510
AT2G38530
AT2G38690
AT2G38940
AT2G39240
AT2G39290
AT2G39350
AT2G39560
AT2G39800
AT2G39980
AT2G40000
AT2G40100
AT2G40140
AT2G40170
AT2G40180
AT2G40230
AT2G40240
AT2G40330
AT2G40340
AT2G40640
AT2G40900
AT2G40970
AT2G41010
AT2G41100
AT2G41120
AT2G41130
AT2G41230
AT2G41231
AT2G41260
AT2G41290
AT2G41360
AT2G41370
AT2G41380
AT2G41400
AT2G41410
AT2G41430
AT2G41660
AT2G41810
AT2G41870
AT2G41890
AT2G41910
AT2G41940
AT2G41945
AT2G41950
AT2G41990
AT2G42005
AT2G42040
AT2G42090
AT2G42350
AT2G42360
AT2G42380
AT2G42485
AT2G42560
AT2G42620
AT2G42720
AT2G43050
AT2G43060
AT2G43100
AT2G43110
AT2G43290
AT2G43440
AT2G43570
AT2G43590
AT2G43620
AT2G43820
AT2G43870
AT2G44030
AT2G44060
AT2G44290
AT2G44370
AT2G44430
AT2G44540
AT2G44560
AT2G44600
AT2G44810
AT2G44840
AT2G44910
AT2G44925
AT2G44990
AT2G45040
AT2G45050
AT2G45135
AT2G45160
AT2G45161
AT2G45220
AT2G45245
AT2G45250
AT2G45360
AT2G45400
AT2G45420
AT2G45430
AT2G45570
AT2G45600
AT2G45610
AT2G45660
AT2G45680
AT2G45685
AT2G45720
AT2G45750
AT2G45760
AT2G45870
AT2G45960
AT2G45970
AT2G46110
AT2G46120
AT2G46150
AT2G46160
AT2G46210
AT2G46290
AT2G46300
AT2G46360
AT2G46400
AT2G46490
AT2G46500
AT2G46590
AT2G46630
AT2G46660
AT2G46685
AT2G46690
AT2G46720
AT2G46735
AT2G46740
AT2G46750
AT2G46760
AT2G46770
AT2G46840
AT2G46870
AT2G46890
AT2G46970
AT2G47030
AT2G47040
AT2G47050
AT2G47060
AT2G47090
AT2G47100
AT2G47110
AT2G47120
AT2G47130
AT2G47140
AT2G47150
AT2G47180
AT2G47250
AT2G47260
AT2G47275
AT2G47280
AT2G47370
AT2G47460
AT2G47550
AT2G47560
AT2G47650
AT2G47670
AT2G47680
AT2G47690
AT2G47730
AT2G47740
AT2G47760
AT2G47770
AT2G47780
AT2G47800
AT2G47860
AT2G47890
AT3G01030
AT3G01070
AT3G01080
AT3G01270
AT3G01290
AT3G01345
AT3G01490
AT3G01510
AT3G01513
AT3G01516
AT3G01570
AT3G01572
AT3G01750
AT3G01830
AT3G01880
AT3G01890
AT3G01950
AT3G01960
AT3G01980
AT3G02040
AT3G02125
AT3G02150
AT3G02470
AT3G02550
AT3G02610
AT3G02620
AT3G02670
AT3G02840
AT3G02880
AT3G02910
AT3G02970
AT3G02980
AT3G03190
AT3G03260
AT3G03290
AT3G03450
AT3G03470
AT3G03540
AT3G03660
AT3G03670
AT3G03680
AT3G04040
AT3G04060
AT3G04190
AT3G04220
AT3G04230
AT3G04350
AT3G04400
AT3G04420
AT3G04530
AT3G04570
AT3G05200
AT3G05450
AT3G05560
AT3G05590
AT3G05600
AT3G05620
AT3G05625
AT3G05800
AT3G05920
AT3G06130
AT3G06230
AT3G06260
AT3G06430
AT3G06435
AT3G06460
AT3G06778
AT3G06830
AT3G06868
AT3G06880
AT3G06890
AT3G06990
AT3G07000
AT3G07120
AT3G07250
AT3G07260
AT3G07320
AT3G07350
AT3G07540
AT3G07830
AT3G07870
AT3G08030
AT3G08040
AT3G08500
AT3G08660
AT3G08720
AT3G08940
AT3G09070
AT3G09220
AT3G09270
AT3G09380
AT3G09400
AT3G09480
AT3G09490
AT3G09520
AT3G09530
AT3G09550
AT3G09620
AT3G09930
AT3G10000
AT3G10020
AT3G10070
AT3G10090
AT3G10110
AT3G10113
AT3G10116
AT3G10190
AT3G10270
AT3G10280
AT3G10290
AT3G10300
AT3G10340
AT3G10560
AT3G10580
AT3G10590
AT3G10600
AT3G10720
AT3G10750
AT3G10790
AT3G10960
AT3G10985
AT3G11060
AT3G11150
AT3G11160
AT3G11165
AT3G11180
AT3G11280
AT3G11310
AT3G11325
AT3G11402
AT3G11410
AT3G11420
AT3G11450
AT3G11460
AT3G11580
AT3G11690
AT3G11750
AT3G11920
AT3G11930
AT3G11940
AT3G12110
AT3G12140
AT3G12145
AT3G12360
AT3G12410
AT3G12420
AT3G12430
AT3G12440
AT3G12460
AT3G12470
AT3G12500
AT3G12610
AT3G12720
AT3G12850
AT3G12860
AT3G12910
AT3G12915
AT3G12970
AT3G13228
AT3G13229
AT3G13280
AT3G13290
AT3G13440
AT3G13540
AT3G13650
AT3G13784
AT3G13790
AT3G13820
AT3G13855
AT3G13857
AT3G13980
AT3G14000
AT3G14060
AT3G14300
AT3G14320
AT3G14370
AT3G14380
AT3G14440
AT3G14990
AT3G15150
AT3G15160
AT3G15210
AT3G15250
AT3G15280
AT3G15290
AT3G15300
AT3G15356
AT3G15500
AT3G15510
AT3G15540
AT3G15604
AT3G15605
AT3G15670
AT3G15830
AT3G16030
AT3G16150
AT3G16280
AT3G16300
AT3G16380
AT3G16400
AT3G16460
AT3G16490
AT3G16510
AT3G16530
AT3G16560
AT3G16590
AT3G16720
AT3G16860
AT3G16920
AT3G16990
AT3G17040
AT3G17170
AT3G17300
AT3G17620
AT3G17626
AT3G18010
AT3G18180
AT3G18360
AT3G18550
AT3G18560
AT3G18779
AT3G18780
AT3G18950
AT3G19000
AT3G19002
AT3G19020
AT3G19070
AT3G19150
AT3G19380
AT3G19580
AT3G19630
AT3G20015
AT3G20160
AT3G20390
AT3G20470
AT3G20600
AT3G20640
AT3G20710
AT3G20720
AT3G20760
AT3G20810
AT3G20830
AT3G20840
AT3G20978
AT3G21000
AT3G21055
AT3G21060
AT3G21120
AT3G21150
AT3G21210
AT3G21270
AT3G21360
AT3G21380
AT3G21560
AT3G21690
AT3G21700
AT3G21750
AT3G21780
AT3G21781
AT3G21790
AT3G21800
AT3G21870
AT3G21890
AT3G21930
AT3G22100
AT3G22160
AT3G22410
AT3G22840
AT3G22910
AT3G23030
AT3G23230
AT3G23450
AT3G24070
AT3G24220
AT3G24540
AT3G24550
AT3G24580
AT3G24650
AT3G24780
AT3G25240
AT3G25250
AT3G25577
AT3G25580
AT3G25610
AT3G25620
AT3G25640
AT3G25730
AT3G25780
AT3G25950
AT3G26010
AT3G26120
AT3G26200
AT3G26480
AT3G26520
AT3G26930
AT3G27250
AT3G27330
AT3G27490
AT3G27660
AT3G27990
AT3G27999
AT3G28230
AT3G28280
AT3G28290
AT3G28291
AT3G28300
AT3G28310
AT3G28390
AT3G28430
AT3G28500
AT3G28620
AT3G28840
AT3G28890
AT3G29170
AT3G29305
AT3G36659
AT3G43580
AT3G44260
AT3G44326
AT3G44400
AT3G44720
AT3G44755
AT3G44770
AT3G44930
AT3G45000
AT3G45150
AT3G45570
AT3G45580
AT3G45610
AT3G45860
AT3G46070
AT3G46090
AT3G46360
AT3G46370
AT3G46620
AT3G47010
AT3G47020
AT3G47030
AT3G47090
AT3G47220
AT3G47342
AT3G47347
AT3G47348
AT3G47530
AT3G48240
AT3G48270
AT3G48275
AT3G48280
AT3G48290
AT3G48300
AT3G48310
AT3G48330
AT3G48510
AT3G48520
AT3G48550
AT3G48690
AT3G48700
AT3G49130
AT3G49220
AT3G49460
AT3G49470
AT3G49750
AT3G49770
AT3G49780
AT3G49950
AT3G50060
AT3G50120
AT3G50130
AT3G50140
AT3G50170
AT3G50220
AT3G50260
AT3G50280
AT3G50310
AT3G50340
AT3G50390
AT3G50470
AT3G50740
AT3G50750
AT3G50760
AT3G50800
AT3G50840
AT3G50930
AT3G50950
AT3G51060
AT3G51171
AT3G51280
AT3G51420
AT3G51440
AT3G51480
AT3G51510
AT3G51560
AT3G51680
AT3G51720
AT3G52400
AT3G52450
AT3G52460
AT3G52470
AT3G52480
AT3G52490
AT3G52540
AT3G52770
AT3G52800
AT3G52810
AT3G52970
AT3G53060
AT3G53410
AT3G53640
AT3G53650
AT3G53720
AT3G53840
AT3G54270
AT3G54770
AT3G54870
AT3G55090
AT3G55110
AT3G55130
AT3G55240
AT3G55560
AT3G55680
AT3G55700
AT3G55950
AT3G55980
AT3G55990
AT3G56030
AT3G56060
AT3G56360
AT3G56660
AT3G56710
AT3G56730
AT3G56810
AT3G56880
AT3G56890
AT3G56910
AT3G56920
AT3G57120
AT3G57130
AT3G57260
AT3G57450
AT3G57460
AT3G57500
AT3G57520
AT3G57530
AT3G57540
AT3G57670
AT3G57765
AT3G57770
AT3G57830
AT3G58000
AT3G58070
AT3G58120
AT3G58200
AT3G58210
AT3G58270
AT3G58850
AT3G58860
AT3G58980
AT3G58990
AT3G59010
AT3G59850
AT3G59880
AT3G60010
AT3G60238
AT3G60390
AT3G60420
AT3G60470
AT3G60490
AT3G60520
AT3G60530
AT3G60670
AT3G60710
AT3G60720
AT3G60805
AT3G60810
AT3G60870
AT3G60900
AT3G60940
AT3G60960
AT3G60961
AT3G61028
AT3G61150
AT3G61190
AT3G61300
AT3G61550
AT3G61580
AT3G61720
AT3G61820
AT3G61825
AT3G61840
AT3G61880
AT3G61897
AT3G61898
AT3G61920
AT3G61970
AT3G62020
AT3G62170
AT3G62180
AT3G62210
AT3G62230
AT3G62440
AT3G62460
AT3G62528
AT3G62570
AT3G62610
AT3G62630
AT3G62660
AT3G62670
AT3G62690
AT3G62700
AT3G62720
AT3G62990
AT3G63020
AT3G63030
AT3G63060
AT3G63070
AT3G63200
AT3G63450
AT3G63500
AT3G63510
AT4G00150
AT4G00300
AT4G00310
AT4G00360
AT4G00730
AT4G00870
AT4G00940
AT4G01140
AT4G01500
AT4G01520
AT4G01870
AT4G01920
AT4G01985
AT4G02330
AT4G02380
AT4G02670
AT4G03450
AT4G03935
AT4G03945
AT4G04630
AT4G04930
AT4G05050
AT4G05320
AT4G08867
AT4G08950
AT4G09030
AT4G09590
AT4G09750
AT4G10000
AT4G11000
AT4G11210
AT4G11230
AT4G11300
AT4G11350
AT4G11460
AT4G11521
AT4G11530
AT4G11780
AT4G11930
AT4G12050
AT4G12270
AT4G12290
AT4G12310
AT4G12380
AT4G12382
AT4G12390
AT4G12450
AT4G12980
AT4G13195
AT4G13260
AT4G13340
AT4G13510
AT4G13620
AT4G14165
AT4G14260
AT4G14465
AT4G14540
AT4G14560
AT4G14580
AT4G14615
AT4G14730
AT4G14790
AT4G14800
AT4G14820
AT4G14900
AT4G14940
AT4G15120
AT4G15160
AT4G15260
AT4G15270
AT4G15280
AT4G15380
AT4G15400
AT4G15490
AT4G15740
AT4G15960
AT4G15970
AT4G15975
AT4G16030
AT4G16500
AT4G16540
AT4G16550
AT4G16563
AT4G16600
AT4G16640
AT4G16820
AT4G16950
AT4G17250
AT4G17460
AT4G17500
AT4G17680
AT4G17710
AT4G17800
AT4G17810
AT4G17920
AT4G17970
AT4G18050
AT4G18170
AT4G18250
AT4G18350
AT4G18550
AT4G18610
AT4G18620
AT4G18670
AT4G18680
AT4G18840
AT4G19000
AT4G19380
AT4G19520
AT4G19700
AT4G19720
AT4G19760
AT4G19800
AT4G19810
AT4G19870
AT4G19920
AT4G19940
AT4G19950
AT4G20140
AT4G20690
AT4G20700
AT4G20720
AT4G20820
AT4G20830
AT4G20880
AT4G21010
AT4G21020
AT4G21390
AT4G21440
AT4G21480
AT4G21500
AT4G21750
AT4G21920
AT4G21926
AT4G21930
AT4G22165
AT4G22180
AT4G22250
AT4G22470
AT4G22485
AT4G22560
AT4G22580
AT4G22600
AT4G22690
AT4G22710
AT4G22753
AT4G22810
AT4G23030
AT4G23060
AT4G23180
AT4G23220
AT4G23410
AT4G23580
AT4G23660
AT4G23720
AT4G23880
AT4G23990
AT4G24000
AT4G24010
AT4G24026
AT4G24030
AT4G24040
AT4G24050
AT4G24070
AT4G24080
AT4G24110
AT4G24180
AT4G24320
AT4G24420
AT4G24440
AT4G24480
AT4G24565
AT4G24570
AT4G24660
AT4G24780
AT4G24990
AT4G25110
AT4G25120
AT4G25330
AT4G25390
AT4G25400
AT4G25410
AT4G25420
AT4G25470
AT4G25480
AT4G25490
AT4G25540
AT4G25780
AT4G25835
AT4G25850
AT4G25950
AT4G26330
AT4G26830
AT4G26880
AT4G26890
AT4G26950
AT4G27140
AT4G27150
AT4G27160
AT4G27250
AT4G27280
AT4G27330
AT4G27657
AT4G27950
AT4G28100
AT4G28110
AT4G28140
AT4G28180
AT4G28181
AT4G28190
AT4G28200
AT4G28330
AT4G28340
AT4G28490
AT4G28520
AT4G28560
AT4G28570
AT4G28610
AT4G28720
AT4G28790
AT4G28850
AT4G28890
AT4G29110
AT4G29120
AT4G29140
AT4G29150
AT4G29190
AT4G29330
AT4G29570
AT4G29580
AT4G29590
AT4G29600
AT4G29610
AT4G29620
AT4G29630
AT4G29640
AT4G29650
AT4G29700
AT4G29740
AT4G29770
AT4G29780
AT4G29800
AT4G29970
AT4G30180
AT4G30230
AT4G30280
AT4G30410
AT4G30590
AT4G30960
AT4G30980
AT4G31070
AT4G31075
AT4G31080
AT4G31350
AT4G31520
AT4G31530
AT4G31730
AT4G31740
AT4G31830
AT4G31840
AT4G31877
AT4G31940
AT4G31970
AT4G32020
AT4G32230
AT4G32290
AT4G32375
AT4G32460
AT4G32500
AT4G32540
AT4G32810
AT4G32860
AT4G32870
AT4G32890
AT4G33040
AT4G33230
AT4G33400
AT4G33810
AT4G33900
AT4G33970
AT4G33985
AT4G34135
AT4G34150
AT4G34160
AT4G34200
AT4G34250
AT4G34380
AT4G34710
AT4G34750
AT4G34760
AT4G34950
AT4G34970
AT4G34990
AT4G35120
AT4G35130
AT4G35160
AT4G35190
AT4G35380
AT4G35390
AT4G35650
AT4G35700
AT4G35820
AT4G35985
[truncated: 708 more rows]
